# Supplementary material for: Histone Acetylation Enhancing Host Melanization in Response to Parasitism by an Endoparasitoid Wasp
Source: Insects. 2024 Feb 27;15(3):161. doi: 10.3390/insects15030161 (PMC10971516; doi:10.3390/insects15030161)
Supplement: Supplementary file 1 [file insects-15-00161-s001.zip]

Archive with 6 entries (5 files):
- insects-2853087-supplementary/
- insects-2853087-supplementary/Figure 2i (original western blot).pdf
- insects-2853087-supplementary/Figure S1 Interference efficiency of Rpd3.tif
- insects-2853087-supplementary/Figure1--24 and 48 h samples (original western blot).pdf
- insects-2853087-supplementary/Figure1--72 h samples (original western blot).pdf
- insects-2853087-supplementary/Tables.xlsx
