# Supplementary material for: Histone Acetylation Enhancing Host Melanization in Response to Parasitism by an Endoparasitoid Wasp
Source: Insects. 2024 Feb 27;15(3):161. doi: 10.3390/insects15030161 (PMC10971516; doi:10.3390/insects15030161)
Supplement: Supplementary file 1 [file insects-15-00161-s001.zip › insects-2853087-supplementary/Tables.xlsx]

## Sheet: Table S1
Table S1. Primers for qRT-PCR and RNAi
Primer name	Sequence(5'-3')
RT-H3.3-F	AAGCCAGTGAAGCCTACCTC
RT-H3.3-R	AGGCATGATGGTTACCCTCT
RT-KAT2A-F	CCCAGTGCTCAGAGACAACT
RT-KAT2A-R	GTGTTGGAGGGAATCGCAAA
RT-KAT2B-F	CAGGCCTTTTCCAACTCAGG
RT-KAT2B-R	GTGCCATAACCTTTCGTCCG
RT-KAT2B-iso-F	TCGAAAGTTTATCCCGGAGTT
RT-KAT2B-iso-R	TTCTAGGCGTCGGTTTCCAA
RT-KAT6B-F	TTGCCATGCCATTAGACAGC
RT-KAT6B-R	AACGGCACCTTCTTTAACGG
RT-KAT6B-iso1-F	AAGTGCCTGCTCTGAATGTG
RT-KAT6B-iso1-R	GGCACGTCGAAATACCAGTG
RT-KAT6B-iso2-F	CGCGAACAAAAGTCTGACGA
RT-KAT6B-iso2-R	TCAACTTTGGGCGTCTTTGG
RT-KAT7-F	TCACAAGAAGACTCCGAGGC
RT-KAT7-R	TCTTCCGGCTGATCGTTCTT
RT-KAT8-F	ACCGAAGAACAACCGCTAGA
RT-KAT8-R	GAATTATTTCCGCCGGTTGC
RT-HIS1-F	ACTGCCAACTACAAGGTCGA
RT-HIS1-R	CTAAAACTCCTGCAGCGACG
RT-Rpd3-F	CGGGGCTGATTCATTGACTG
RT-Rpd3-R	CCATCATGAAGGGCAGGTTG
RT-Rpd3-iso-F	AATCAGAACACGCCCGAGTA
RT-Rpd3-iso-R	TTGTCCCTTCTCCCACCTTC
RT-SAP130-F	TGGAAATGAGCCCCAGGAAA
RT-SAP130-R	GAACTGCATGTCGTCGTTGT
RT-SAP130-iso-F	GCCACGCACAATCATTACCT
RT-SAP130-iso-R	GCACTCGATACTGATTGGCC
RT-Sir2-F	GCTGGGGTTTCTGTTTCCTG
RT-Sir2-R	ACATTGCTTGGGGATCTGGA
RT-Sir2-iso1-F	CCCCATTGCCACTTTGATGT
RT-Sir2-iso1-R	GCTTCCCATCTTTCGCCAAG
RT-Sir2-iso2-F	TCCAGATCCCCAAGCAATGT
RT-Sir2-iso2-R	TGTGGCATAAACTGGGCTTG
RT-OnPPAF1-F	AGCGGAGAAGGCATCATAGA
RT-OnPPAF1-R	GGTTCGGAACGAGTGTCTTC
RT-PPO-F	GTATCTTGTCACCCAATAGAGC
RT-PPO-R	AAACGATTCAAGATGCCTGT
RT-Attacin-F	CAAGGGGTTACGGCACTGAT
RT-Attacin-R	GGCCGGTCAAATCTACTCCA
RT-Defensin-F	TGTGCTTACCCGTGGATTCA
RT-Defensin-R	GCTGCAATGGAAGTTACATGCT
RT-Lysozyme-F	ACGAATTTCCACCTTTGCCA
RT-Lysozyme-R	AACTCGTGTCACCAATGCTG
RT-OnRPS3-F	GACGGTGTCTTCAAAGCTGA
RT-OnRPS3-R	ATTTCTGTACGTGTCGGGGT
dseGFP-F	taatacgactcactatagggCAGTGCTTCAGCCGCTAC
dseGFP-R	taatacgactcactatagggGTTCACCTGCCGTTCTTGA
dsRpd3-F	taatacgactcactatagggATTTGACGGCCTGTACGAGT
dsRpd3-R	taatacgactcactatagggACCAGTCAATGAATCAGCCC

## Sheet: Table S2
Table S2. Summary of MS/MS spectrum database search analysis (Localization probability > 0.75)
	Total spectrums	Matched spectrums	Peptides	Unique peptides	Modified peptides	Identified proteins	Comparable proteins	Identified sites	Comparable sites
LysAc modification omics	456091	48860	8816	-	5417	1933	851	5515	2660
Proteomics	1001193	119105	22678	16965	-	3061	2004	-	-

## Sheet: Table S3
Table S3. Go enrichment analysis of differentially expressed proteins
GO Terms Level 1	GO Terms Description	GO Terms Level	GO Terms ID	Mapping	Background	All Mapping	All Background	Fold Enrichment	Fisher's exact test p value	-log10(p value)
Cellular Component	transcription repressor complex	3	GO:0017053	6	13	212	2198	4.79	0.000721458	3.14
	polar microtubule	8	GO:0005827	3	3	212	2198	10.37	0.000885824	3.05
	spindle pole	2	GO:0000922	8	28	212	2198	2.96	0.00371521	2.43
	Golgi apparatus	5	GO:0005794	35	229	212	2198	1.58	0.0042106	2.38
	basal cortex	5	GO:0045180	4	8	212	2198	5.18	0.00431321	2.37
	histone deacetylase complex	3	GO:0000118	4	8	212	2198	5.18	0.00431321	2.37
	transcription regulator complex	2	GO:0005667	10	41	212	2198	2.53	0.00433036	2.36
	trans-Golgi network transport vesicle	8	GO:0030140	4	9	212	2198	4.61	0.00718236	2.14
Molecular Function	protein deacetylase activity	3	GO:0033558	5	5	206	2141	10.39	7.88942e-06	5.1
	histone deacetylase activity	4	GO:0004407	4	4	206	2141	10.39	8.34638e-05	4.08
	deacetylase activity	3	GO:0019213	6	12	206	2141	5.2	0.000415944	3.38
	NF-kappaB binding	6	GO:0051059	3	5	206	2141	6.24	0.00758581	2.12
	transcription factor binding	3	GO:0008134	22	132	206	2141	1.73	0.00870402	2.06
	platelet-activating factor acetyltransferase activity	6	GO:0047179	2	2	206	2141	10.39	0.00921702	2.04
Biological Process	protein deacetylation	6	GO:0006476	6	9	225	2283	6.76	5.59865e-05	4.25
	histone deacetylation	6	GO:0016575	6	9	225	2283	6.76	5.59865e-05	4.25
	positive regulation of gliogenesis	7	GO:0014015	7	17	225	2283	4.18	0.000675412	3.17
	positive regulation of oligodendrocyte differentiation	7	GO:0048714	5	9	225	2283	5.64	0.00080531	3.09
	cellular response to ecdysone	6	GO:0071390	3	3	225	2283	10.15	0.000945777	3.02
	blood coagulation, fibrin clot formation	6	GO:0072378	4	6	225	2283	6.76	0.00117563	2.93
	regulation of posttranscriptional gene silencing	6	GO:0060147	8	26	225	2283	3.12	0.00255059	2.59
	regulation of gene silencing by RNA	6	GO:0060966	8	27	225	2283	3.01	0.00332245	2.48
	positive regulation of glial cell differentiation	6	GO:0045687	5	12	225	2283	4.23	0.00394705	2.4
	protein localization to chromosome, centromeric region	7	GO:0071459	5	12	225	2283	4.23	0.00394705	2.4
	regulation of cell cycle G2/M phase transition	7	GO:1902749	10	40	225	2283	2.54	0.00419746	2.38
	regulation of G2/M transition of mitotic cell cycle	7	GO:0010389	10	40	225	2283	2.54	0.00419746	2.38

## Sheet: Table S4
Table S4. KEGG pathway enrichment analysis of differentially acetylated proteins
KEGG pathway	Mapping	Background	All Mapping	All Background	Fold Enrichment	Fisher's exact test p value	-log10(p value)
map00051 Fructose and mannose metabolism	4	9	86	912	4.71	0.00643435	2.19
map04022 cGMP-PKG signaling pathway	7	26	86	912	2.86	0.00772982	2.11
map00020 Citrate cycle (TCA cycle)	7	27	86	912	2.75	0.009647	2.02
map04218 Cellular senescence	6	21	86	912	3.03	0.0100447	2
map00030 Pentose phosphate pathway	5	17	86	912	3.12	0.0165163	1.78
map00010 Glycolysis / Gluconeogenesis	7	30	86	912	2.47	0.0174808	1.76
map00330 Arginine and proline metabolism	5	18	86	912	2.95	0.0212002	1.67
map03018 RNA degradation	4	13	86	912	3.26	0.0271895	1.57
map04020 Calcium signaling pathway	5	20	86	912	2.65	0.0329845	1.48
map03060 Protein export	2	4	86	912	5.3	0.0465156	1.33

## Sheet: Table S5
Table S5. Summary of histone lysine acetylation modification
																							Protein quantitation						Normalized modification sites quantitation
Protein description	Position	Amino acid	Gene name	Localization probability	PEP	Score	Charge	Modified sequence	Mass error [ppm]	Intensity PP48_1	Intensity PP48_2	Intensity PP48_3	Intensity UP48_1	Intensity UP48_2	Intensity UP48_3	MS/MS Counts	PP48_1	PP48_2	PP48_3	UP48_1	UP48_2	UP48_3	PP48_1	PP48_2	PP48_3	UP48_1	UP48_2	UP48_3	PP48_1	PP48_2	PP48_3	UP48_1	UP48_2	UP48_3	PP48/UP48 Ratio	PP48/UP48 P value
Q5BJ65 H2AV_XENTR Histone H2A.V OS=Xenopus tropicalis GN=h2afv PE=2 SV=3	8	K	h2afv	1	3.92464e-07	148.76	2	AGK(1)DSGK(1)AK(1)AK	-1.1629	82692	128060	102250	110050	82558	70127	6	0.861768	1.33457	1.06559	1.14688	0.860372	0.730823	0.931942	1.05	0.995901	1.00733	0.98474	1.03008	0.924702	1.27101	1.06998	1.13853	0.873705	0.70948	1.19986	0.321263
Q5BJ65 H2AV_XENTR Histone H2A.V OS=Xenopus tropicalis GN=h2afv PE=2 SV=3	12	K	h2afv	1	3.92464e-07	148.76	2	AGK(1)DSGK(1)AK(1)AK	-1.1629	82692	128060	102250	110050	82558	70127	6	0.861768	1.33457	1.06559	1.14688	0.860372	0.730823	0.931942	1.05	0.995901	1.00733	0.98474	1.03008	0.924702	1.27101	1.06998	1.13853	0.873705	0.70948	1.19986	0.321263
Q5BJ65 H2AV_XENTR Histone H2A.V OS=Xenopus tropicalis GN=h2afv PE=2 SV=3	14	K	h2afv	1	3.92464e-07	148.76	2	AGK(1)DSGK(1)AK(1)AK	-1.1629	82692	128060	102250	110050	82558	70127	6	0.861768	1.33457	1.06559	1.14688	0.860372	0.730823	0.931942	1.05	0.995901	1.00733	0.98474	1.03008	0.924702	1.27101	1.06998	1.13853	0.873705	0.70948	1.19986	0.321263
Q5BJ65 H2AV_XENTR Histone H2A.V OS=Xenopus tropicalis GN=h2afv PE=2 SV=3	116	K	h2afv	1	2.48506e-22	104.86	3	ATIAGGGVIPHIHK(1)SLIGK	-1.3585	563330	706200	505410	551360	498850	572090	12	0.994919	1.24725	0.892625	0.973779	0.881039	1.01039	0.931942	1.05	0.995901	1.00733	0.98474	1.03008	1.06758	1.18785	0.896298	0.966693	0.894692	0.980882	1.10888	0.309505
P19178 H2A_PLADU Histone H2A OS=Platynereis dumerilii PE=3 SV=2	5	K	--	1	9.9015e-06	97.594	2	GK(1)GGK(1)GK(1)AK(1)SK	0.041272	18279	24345	24632	22832	22446	22440	6	0.812556	1.08221	1.09497	1.01495	0.997792	0.997525	1.21344	1.11414	0.953745	0.882896	0.828002	1.00778	0.669632	0.971341	1.14807	1.14957	1.20506	0.989823	0.833931	0.295203
P19178 H2A_PLADU Histone H2A OS=Platynereis dumerilii PE=3 SV=2	8	K	--	1	9.9015e-06	97.594	2	GK(1)GGK(1)GK(1)AK(1)SK	0.041272	18279	24345	24632	22832	22446	22440	6	0.812556	1.08221	1.09497	1.01495	0.997792	0.997525	1.21344	1.11414	0.953745	0.882896	0.828002	1.00778	0.669632	0.971341	1.14807	1.14957	1.20506	0.989823	0.833931	0.295203
P19178 H2A_PLADU Histone H2A OS=Platynereis dumerilii PE=3 SV=2	10	K	--	1	9.9015e-06	97.594	2	GK(1)GGK(1)GK(1)AK(1)SK	0.041272	18279	24345	24632	22832	22446	22440	6	0.812556	1.08221	1.09497	1.01495	0.997792	0.997525	1.21344	1.11414	0.953745	0.882896	0.828002	1.00778	0.669632	0.971341	1.14807	1.14957	1.20506	0.989823	0.833931	0.295203
P19178 H2A_PLADU Histone H2A OS=Platynereis dumerilii PE=3 SV=2	12	K	--	1	9.9015e-06	97.594	2	GK(1)GGK(1)GK(1)AK(1)SK	0.041272	18279	24345	24632	22832	22446	22440	6	0.812556	1.08221	1.09497	1.01495	0.997792	0.997525	1.21344	1.11414	0.953745	0.882896	0.828002	1.00778	0.669632	0.971341	1.14807	1.14957	1.20506	0.989823	0.833931	0.295203
P83863 H2B_LITVA Histone H2B (Fragments) OS=Litopenaeus vannamei PE=1 SV=2	11	K	--	1	2.73287e-27	192.14	2	TSGK(1)AVK(1)K(1)AGK(1)AQK	-0.12576	57744	50413	56978	60562	53436	57026	16	1.03066	0.899806	1.01698	1.08095	0.953763	1.01784	1.09403	1.06018	1.04316	0.938191	0.920181	0.944256	0.942069	0.848733	0.974904	1.15217	1.03649	1.07793	0.846665	0.0301758
P83863 H2B_LITVA Histone H2B (Fragments) OS=Litopenaeus vannamei PE=1 SV=2	14	K	--	1	2.73287e-27	192.14	2	TSGK(1)AVK(1)K(1)AGK(1)AQK	-0.12576	834020	913750	896890	210730	195720	191070	25	1.54344	1.69099	1.65979	0.389978	0.362201	0.353595	1.09403	1.06018	1.04316	0.938191	0.920181	0.944256	1.41078	1.59501	1.59112	0.41567	0.393619	0.37447	3.88331	5.16374e-05
P83863 H2B_LITVA Histone H2B (Fragments) OS=Litopenaeus vannamei PE=1 SV=2	17	K	--	1	1.0792e-22	192.14	2	K(1)AGK(1)AQK(1)NITK(1)GDK	-2.3144	834020	913750	896890	210730	195720	191070	24	1.54344	1.69099	1.65979	0.389978	0.362201	0.353595	1.09403	1.06018	1.04316	0.938191	0.920181	0.944256	1.41078	1.59501	1.59112	0.41567	0.393619	0.37447	3.88331	5.16374e-05
P83863 H2B_LITVA Histone H2B (Fragments) OS=Litopenaeus vannamei PE=1 SV=2	21	K	--	1	1.0792e-22	178.65	2	K(1)AGK(1)AQK(1)NITK(1)GDK	-2.3144	192860	198310	636590	210730	195720	191070	15	0.711976	0.732095	2.35008	0.777946	0.722534	0.705368	1.09403	1.06018	1.04316	0.938191	0.920181	0.944256	0.65078	0.690541	2.25284	0.829198	0.785208	0.747009	1.52204	0.479929
P83863 H2B_LITVA Histone H2B (Fragments) OS=Litopenaeus vannamei PE=1 SV=2	32	K	--	1	5.37519e-08	191.55	2	RK(1)ESYAIYIYK	-0.59363	203780	188940	173610	180020	184220	142900	12	1.139	1.05605	0.970367	1.00619	1.02967	0.798718	1.09403	1.06018	1.04316	0.938191	0.920181	0.944256	1.0411	0.99611	0.930217	1.07248	1.11899	0.845871	0.976982	0.809074
P83863 H2B_LITVA Histone H2B (Fragments) OS=Litopenaeus vannamei PE=1 SV=2	41	K	--	1	9.45851e-11	159.44	2	ESYAIYIYK(1)VLK	-0.94468	400540	468440	460930	671410	404170	619740	18	0.794399	0.929067	0.914172	1.33162	0.801599	1.22914	1.09403	1.06018	1.04316	0.938191	0.920181	0.944256	0.726119	0.876332	0.876347	1.41935	0.871131	1.30171	0.690053	0.0998658
P83863 H2B_LITVA Histone H2B (Fragments) OS=Litopenaeus vannamei PE=1 SV=2	106	K	--	1	1.50418e-45	204.33	3	LLLPGELAK(1)HAVSEGTK(1)AVTK	-1.2966	9643900	9138300	9444600	8668400	8429300	8882600	29	1.06745	1.01149	1.04539	0.959476	0.933011	0.983185	1.09403	1.06018	1.04316	0.938191	0.920181	0.944256	0.975702	0.954075	1.00214	1.02269	1.01394	1.04123	0.952583	0.0387957
P83863 H2B_LITVA Histone H2B (Fragments) OS=Litopenaeus vannamei PE=1 SV=2	114	K	--	1	1.19319e-08	177.47	3	LLLPGELAK(1)HAVSEGTK(1)AVTK	-1.2966	97122	101280	84046	135410	105640	105000	11	0.927182	0.966877	0.802351	1.2927	1.0085	1.00239	1.09403	1.06018	1.04316	0.938191	0.920181	0.944256	0.847489	0.911996	0.769153	1.37787	1.09598	1.06157	0.715232	0.0363361
Q6P823 H33_XENTR Histone H3.3 OS=Xenopus tropicalis GN=TGas113e22.1 PE=1 SV=3	9	K	TGas113e22.1	1	8.79435e-25	158.57	2	K(1)STGGK(1)APRK(1)QLATK	-2.4403	1294400	1309500	1158700	34952	1581200	951050	22	1.22696	1.24127	1.97279	0.0331309	0.0272128	0.901497	0.936956	1.01798	0.997155	0.991222	1.00284	0.962225	1.30952	1.21934	1.97842	0.0334243	0.0271356	0.936888	4.5188	0.038611
Q6P823 H33_XENTR Histone H3.3 OS=Xenopus tropicalis GN=TGas113e22.1 PE=1 SV=3	14	K	TGas113e22.1	1	8.79435e-25	158.57	3	STGGK(1)APRK(1)QLATK(1)AAR	-2.5077	1294400	1309500	1158700	34952	1581200	951050	28	1.22696	1.24127	1.95321	0.0331309	0.0467869	0.901497	0.936956	1.01798	0.997155	0.991222	1.00284	0.962225	1.30952	1.21934	1.95879	0.0334243	0.0466542	0.936888	4.41277	0.0379329
Q6P823 H33_XENTR Histone H3.3 OS=Xenopus tropicalis GN=TGas113e22.1 PE=1 SV=3	18	K	TGas113e22.1	1	8.79435e-25	187.82	3	STGGK(1)APRK(1)QLATK(1)AAR	-2.5077	16129000	16475000	12393000	9777900	13674000	11332000	77	1.213	1.23902	0.932028	0.735356	1.02837	0.852234	0.936956	1.01798	0.985308	0.991222	1.1063	0.962225	1.29462	1.21713	0.945926	0.741868	0.929551	0.885691	1.35218	0.0665779
Q6P823 H33_XENTR Histone H3.3 OS=Xenopus tropicalis GN=TGas113e22.1 PE=1 SV=3	23	K	TGas113e22.1	1	2.2335e-20	215.14	3	STGGK(1)APRK(1)QLATK(1)AAR	-2.5077	16598000	16931000	12802000	10212000	14136000	11710000	147	1.20875	1.233	0.932309	0.743692	1.02946	0.852784	0.936956	1.01798	0.985308	0.991222	1.1063	0.962225	1.29009	1.21122	0.946211	0.750277	0.930538	0.886262	1.34297	0.0666189
Q6P823 H33_XENTR Histone H3.3 OS=Xenopus tropicalis GN=TGas113e22.1 PE=1 SV=3	27	K	TGas113e22.1	1	7.47e-95	245.18	3	K(1)SAPSTGGVK(0.995)K(0.005)PHR	-1.1774	1190100	1137800	1239800	1092900	1191900	1028400	19	1.03774	0.992138	1.08108	0.952986	1.03931	0.896743	0.936956	1.01798	0.985308	0.991222	1.1063	0.962225	1.10757	0.974609	1.0972	0.961425	0.939445	0.931947	1.12234	0.0570203
Q6P823 H33_XENTR Histone H3.3 OS=Xenopus tropicalis GN=TGas113e22.1 PE=1 SV=3	36	K	TGas113e22.1	1	7.47e-95	245.18	2	K(1)SAPSTGGVK(1)K	-2.744	1190100	1131000	1239800	1081000	1185800	1028400	16	1.0415	0.989776	1.08499	0.946019	1.03773	0.899987	0.936956	1.01798	0.985308	0.991222	1.1063	0.962225	1.11157	0.972289	1.10117	0.954396	0.938017	0.935318	1.12636	0.0578492
Q6P823 H33_XENTR Histone H3.3 OS=Xenopus tropicalis GN=TGas113e22.1 PE=1 SV=3	56	K	TGas113e22.1	1	9.06773e-68	224.13	2	YQK(1)STELLIR	0.9084	80903	121480	85573	113670	93385	100470	18	0.81517	1.22402	0.862224	1.14533	0.940937	1.01232	0.936956	1.01798	0.985308	0.991222	1.1063	0.962225	0.870019	1.20239	0.875081	1.15547	0.850523	1.05207	0.963845	0.807769
Q6P823 H33_XENTR Histone H3.3 OS=Xenopus tropicalis GN=TGas113e22.1 PE=1 SV=3	79	K	TGas113e22.1	1	7.96764e-43	241.63	2	EIAQDFK(1)TDLR	0.2158	5709900	5669200	5266000	4997200	5222700	5522000	14	1.05781	1.05027	0.975577	0.925779	0.967555	1.023	0.936956	1.01798	0.985308	0.991222	1.1063	0.962225	1.12899	1.03172	0.990124	0.933977	0.874583	1.06316	1.09719	0.250122
Q6P823 H33_XENTR Histone H3.3 OS=Xenopus tropicalis GN=TGas113e22.1 PE=1 SV=3	122	K	TGas113e22.1	1	0.0158682	62.705	3	RVTIMPK(1)DIQLAR	0.15833	7137.8	8814.7	0	7626.7	6205.1	6019.6	5	0.996791	1.23097		1.06507	0.86654	0.840635	0.936956	1.01798	0.985308	0.991222	1.1063	0.962225	1.06386	1.20922	1.098	1.0745	0.783274	0.873636	1.23419	0.0919148
P84239 H3_URECA Histone H3 OS=Urechis caupo PE=1 SV=2	27	K	--	1	1.75868e-64	215.93	3	K(1)SAPATGGVK(0.986)K(0.014)PHR	-0.494	117890	111700	119320	90270	99690	85266	16	1.13331	1.0738	1.14706	0.867792	0.958349	0.819687	1.00311	1.0545	1.01429	0.971108	0.983797	0.973183	1.12979	1.0183	1.13089	0.89361	0.974132	0.842274	1.20995	0.0239743
P84239 H3_URECA Histone H3 OS=Urechis caupo PE=1 SV=2	36	K	--	1	1.75868e-64	215.93	2	K(1)SAPATGGVK(1)K	-1.3216	117890	111700	119320	90270	99690	85266	16	1.13331	1.0738	1.14706	0.867792	0.958349	0.819687	1.00311	1.0545	1.01429	0.971108	0.983797	0.973183	1.12979	1.0183	1.13089	0.89361	0.974132	0.842274	1.20995	0.0239743

## Sheet: Table S6
Table S6. Analysis of Western blot result through calculation of integrated density
Antibody	Treatment	Integrated Density
H3K9ac	UP48	14714268
	PP48	19091048
H3K14ac	UP48	5588438
	PP48	8455251
